# Supplementary material for: Combined Model-Based Prediction for Non-Invasive Prenatal Screening
Source: Int J Mol Sci. 2022 Nov 30;23(23):14990. doi: 10.3390/ijms232314990 (PMC9737181; doi:10.3390/ijms232314990)
Supplement: Supplementary file 1 [file ijms-23-14990-s001.zip]

Archive with 1 entries (1 files):
- ijms-2037718-supplementary.pdf
